# Supplementary material for: Modeling RTT Syndrome by iPSC-Derived Neurons from Male and Female Patients with Heterogeneously Severe Hot-Spot MECP2 Variants
Source: Int J Mol Sci. 2022 Nov 21;23(22):14491. doi: 10.3390/ijms232214491 (PMC9697612; doi:10.3390/ijms232214491)
Supplement: Supplementary file 1 [file ijms-23-14491-s001.zip]

Archive with 1 entries (1 files):
- ijms-1993316-supplementary.pdf
